# Supplementary material for: Sulfide oxidation by members of the Sulfolobales
Source: PNAS Nexus. 2024 May 23;3(6):pgae201. doi: 10.1093/pnasnexus/pgae201 (PMC11143483; doi:10.1093/pnasnexus/pgae201)
Supplement: pgae201_Supplementary_Data [file pgae201_supplementary_data.zip]

Archive with 12 entries (12 files):
- PNASNEXUS-PNASNEXUS-2023-01357R-s01.docx
- PNASNEXUS-PNASNEXUS-2023-01357R-s02.xlsx
- PNASNEXUS-PNASNEXUS-2023-01357R-s03.xlsx
- PNASNEXUS-PNASNEXUS-2023-01357R-s04.xlsx
- PNASNEXUS-PNASNEXUS-2023-01357R-s05.xlsx
- PNASNEXUS-PNASNEXUS-2023-01357R-s06.xlsx
- PNASNEXUS-PNASNEXUS-2023-01357R-s07.xlsx
- PNASNEXUS-PNASNEXUS-2023-01357R-s08.txt
- PNASNEXUS-PNASNEXUS-2023-01357R-s09.mp4
- PNASNEXUS-PNASNEXUS-2023-01357R-s10.docx
- PNASNEXUS-PNASNEXUS-2023-01357R-s11.docx
- PNASNEXUS-PNASNEXUS-2023-01357R-s12.txt
