# Supplementary material for: Sulfide oxidation by members of the Sulfolobales
Source: PNAS Nexus. 2024 May 23;3(6):pgae201. doi: 10.1093/pnasnexus/pgae201 (PMC11143483; doi:10.1093/pnasnexus/pgae201)
Supplement: pgae201_Supplementary_Data [file pgae201_supplementary_data.zip › PNASNEXUS-PNASNEXUS-2023-01357R-s02.xlsx]

## Sheet: Supplemental Table 2
Supplemental Table 2. Metal and anion composition of the surface water of hot springs as analyzed by inductively coupled plasma emission-mass spectrometry (ICP-MS), ICP-optical emission spectroscopy (ICP-OES), and ion chromatography (IC).
ICP-MS	µg/L	µg/L	µg/L	µg/L	µg/L	µg/L	µg/L	µg/L	µg/L	µg/L	µg/L	µg/L	µg/L	µg/L	µg/L	µg/L	µg/L	µg/L	µg/L	µg/L	µg/L	µg/L	µg/L	µg/L	µg/L	µg/L	µg/L	µg/L	µg/L	µg/L	µg/L	µg/L	µg/L	µg/L	µg/L	µg/L	µg/L
Analyte	7Li	9Be	11B	27Al	49Ti	51V	52Cr	55Mn	56Fe	59Co	60Ni	63Cu	66Zn	71Ga	75As	82Se	85Rb	88Sr	90Zr	93Nb	98Mo	105Pd	107Ag	111Cd	118Sn	121Sb	133Cs	137Ba	139La	140Ce	141Pr	146Nd	182W	203Tl	208Pb	232Th	238U
"Reagar Pool"	3.34	< 0.002	7.87	7.24	0.00521299	< 0.005	< 0.002	< 0.020	0.130883	< 0.005	< 0.005	< 0.010	0.0707954	0.010761	1.85188	< 0.002	0.389104	0.0157756	< 0.005	< 0.005	0.00880482	< 0.005	< 0.002	< 0.002	< 0.005	0.0300576	0.452125	0.157195	0.00309833	0.00678503	< 0.002	0.00334363	0.106939	0.00364692	< 0.002	< 0.002	< 0.002
Cinder Pool	2.43	< 0.002	6.09952	1.19	< 0.005	< 0.005	0.00288924	< 0.020	0.255959	< 0.005	< 0.005	< 0.010	0.0592707	0.0168566	0.885207	< 0.002	0.297062	0.0229513	< 0.005	< 0.005	< 0.005	< 0.005	< 0.002	< 0.002	< 0.005	0.00601195	0.332808	0.446166	< 0.002	< 0.002	< 0.002	< 0.002	0.0360974	< 0.002	< 0.002	< 0.002	< 0.002
"Red Bubbler"ᵃ	NA	0.0041	NA	NA	NA	NA	< 0.001	0.129	NA	0.0017	0.0009	< 0.0004	0.082	NA	1.15	NA	0.298	0.02	5e-05	NA	< 0.002	NA	NA	< 0.00004	< 0.0005	0.021	0.136	0.1189	0.015	0.034	0.0049	NA	< 0.016	0.0013	0.0015	0.00046	0.0006
ICP-OES
Analyte	mg/L	mg/L	mg/L	mg/L	mg/L	mg/L	mg/L	mg/L	mg/L	mg/L	mg/L	mg/L	mg/L	mg/L	mg/L	mg/L	mg/L	mg/L	mg/L	mg/L	mg/L	mg/L	mg/L	mg/L	mg/L	mg/L	mg/L	mg/L
Cinder Pool	Al	As	B	Ba	Be	Ca	Cd	Co	Cr	Cu	Fe	K	Li	Mg	Mn	Mo	Na	Ni	P	Pb	Sb	Se	Si	Sr	Ti	Tl	V	Zn
Realgar Pool	8.64	2.33	8.78	0.161	< 0.0896	5.41	0.0408	< 0.0433	< 0.0717	0.0479	0.248	49.5	3.84	< 0.0583	< 0.0643	< 0.0558	332	< 0.0467	< 0.199	< 0.21	< 0.132	< 0.29	132	< 0.0402	< 0.0476	< 0.184	< 0.0763	0.0976
"Red Bubbler"ᵃ	1.82	1.36	8.02	0.491	< 0.0896	4.91	< 0.0392	< 0.0433	< 0.0717	< 0.0455	0.431	45.6	3.3	0.262	< 0.0643	< 0.0558	324	< 0.0467	< 0.199	< 0.21	< 0.132	< 0.29	88	< 0.0402	< 0.0476	< 0.184	< 0.0763	0.0838
	0.675		4.77			3.88					1.36	57	1.36	0.515			198					NA	411		NA		NA
IC
Analyte	mg/L	mg/L	mg/L	mg/L	mg/L
"Reagar Pool"	Fl-	NO2-	Br-	NO3-	PO43-
Cinder Pool	30.5	<0.05	1.6	<0.05	<0.1
"Red Bubbler"ᵃ	7.02	<0.05	1.63	0.347	0.325
NOTE: Nitrite and Nitrate are reported as N. Phosphate is reported as P.	1	NA	0.89	<0.01	<0.1
ᵃ: measurements obtained from sampling done on October 6th 2016; temperature and pH were the same as the time of sampling for this study. Reported by McCleskey 2022 USGS Open File Report. Water-Chemistry and Isotope Data for Selected Springs, Geysers, Streams, and Rivers in Yellowstone National Park, Wyoming.
NA: not available.

## Sheet: _xltb_storage_
XL Toolbox Settings
	export_preset	<?xml version="1.0" encoding="utf-16"?>_x000D_ <Preset xmlns:xsd="http://www.w3.org/2001/XMLSchema" xmlns:xsi="http://www.w3.org/2001/XMLSchema-instance">_x000D_ <Name>Png, 750 dpi, RGB, Transparent canvas</Name>_x000D_ <Dpi>750</Dpi>_x000D_ <FileType>Png</FileType>_x000D_ <ColorSpace>Rgb</ColorSpace>_x000D_ <Transparency>TransparentCanvas</Transparency>_x000D_ <UseColorProfile>false</UseColorPro…
	export_path	C:\Users\marii\OneDrive - Montana State University\PhD\Lab_Work\Thesis - Geobiological feedbacks in the evolution of acidophiles\Paper\Figures\Isolates_phylocharacterization_v3.png
