# Supplementary material for: Sulfide oxidation by members of the Sulfolobales
Source: PNAS Nexus. 2024 May 23;3(6):pgae201. doi: 10.1093/pnasnexus/pgae201 (PMC11143483; doi:10.1093/pnasnexus/pgae201)
Supplement: pgae201_Supplementary_Data [file pgae201_supplementary_data.zip › PNASNEXUS-PNASNEXUS-2023-01357R-s03.xlsx]

## Sheet: Supplemental Table 3
Supplemental Table 3. Metagenome assembled genomes (MAGs) information for the five Sulfolobales strain isolated from Yellowstone National Park.
Table 3a. Average nucleotide identity (ANI) of reference (ref) Sulfolobales species and the five Sulfolobales strains MAGs isolated from Yellowstone National Park hot springs.
	Sulfolobales_CP85 - 0m	Stygiolobus azoricus_reference	Sulfolobales_CP85 - 21 m	Sulfolobales_RP85 - 0m	Sulfolobales_CP85 - 9m	Sulfolobales_RB85 - 0m	Sulfolobus acidocaldarius_ref	Sulfurisphaera ohwakuensis_ref	Sulfurisphaera tokodaii_ref
Sulfolobales_CP85 - 0m	1	0.942518	0.984958	0.984553	0.985497	0.88	NA	NA	NA
Stygiolobus azoricus_ref	0.942518	1	0.941635	0.940997	0.941994	0.76	NA	NA	NA
Sulfolobales_CP85 - 21 m	0.984958	0.941635	1	0.982937	0.996887	0.86	NA	NA	NA
Sulfolobales_RP85 - 0m	0.984553	0.940997	0.982937	1	0.983027	0.84	NA	NA	NA
Sulfolobales_CP85 - 9m	0.985497	0.941994	0.996887	0.983027	1	0.86	NA	NA	NA
Sulfolobales_RB85 - 0m	0.882	0.76	0.86	0.84	0.86	1	0.734	0.762	0.748
Sulfolobus acidocaldarius_ref	NA	NA	NA	NA	NA	0.734	NA	NA	NA
Sulfurisphaera ohwakuensis_ref	NA	NA	NA	NA	NA	0.76	NA	NA	NA
Sulfurisphaera tokodaii_ref	NA	NA	NA	NA	NA	0.748	NA	NA	NA
Table 3b. Average amino acid identity (AAI) of reference (ref) Sulfolobales species and the five Sulfolobales strains MAGs isolated from Yellowstone National Park hot springs.
	Sulfolobales CP85 - 0m	Stygiolobus azoricus_reference	Sulfolobales_CP85 - 21 m	Sulfolobales_RP85	Sulfolobales_CP85 - 9m	Sulfolobales_RB85 - 0m	Sulfolobus acidocaldarius_ref	Sulfurisphaera ohwakuensis_ref	Sulfurisphaera tokodaii_ref
Sulfolobales_CP85 - 0m	1	0.942518	0.984958	0.984553	0.985497	0.706	NA	NA	NA
Stygiolobus azoricus_ref	0.942518	1	0.941635	0.940997	0.941994	0.687	NA	NA	NA
Sulfolobales_CP85 - 21 m	0.984958	0.941635	1	0.982937	0.996887	0.71	NA	NA	NA
Sulfolobales_RP85 - 0m	0.984553	0.940997	0.982937	1	0.983027	0.7	NA	NA	NA
Sulfolobales_CP85 - 9m	0.985497	0.941994	0.996887	0.983027	1	0.71	NA	NA	NA
Sulfolobales_RB85 - 0m	0.706	0.69	0.71	0.704	0.709	1	0.63	0.667	0.66
Sulfolobus acidocaldarius_ref	NA	NA	NA	NA	NA	0.63	NA	NA	NA
Sulfurisphaera ohwakuensis_ref	NA	NA	NA	NA	NA	0.667	NA	NA	NA
Sulfurisphaera tokodaii_ref	NA	NA	NA	NA	NA	0.66	NA	NA	NA
Table 3c. Estimated completeness, contanimation, size, and and number of contigs for Sufolobales isolate genomes.
	Completeness (%)	Contamination (%)	MAG size (Mbp)	Contigs #	N50 (bp)	Largest Contig (bp)
Stygiolobus_CP85 - 0m	99.7	0	2.3	108	53058	217463
Stygiolobus_CP85 - 9m	100	0	2.3	25	144696	351862
Stygiolobus_CP85 - 21 m	100	0	2.3	28	138527	315906
Stygiolobus_RP85 - 0m	86.9	0.6	1.9	74	46199	154262
Sulfolobales_RB85 - 0m	99.4	0.6	2.3	81	122809	509587
