# Supplementary material for: Sulfide oxidation by members of the Sulfolobales
Source: PNAS Nexus. 2024 May 23;3(6):pgae201. doi: 10.1093/pnasnexus/pgae201 (PMC11143483; doi:10.1093/pnasnexus/pgae201)
Supplement: pgae201_Supplementary_Data [file pgae201_supplementary_data.zip › PNASNEXUS-PNASNEXUS-2023-01357R-s04.xlsx]

## Sheet: Supplemental Table 4
Supplemental Table 4. pH, temperature, location (global positioning system), and accession numbers for the 51 metagenomes analyzed in this study.
Metagenome	Substrate	pH	Temperature	Lattitude (N)	Longitude (W)	IMG ID	NCBI Accession	Study
"Alice AL"	Sediment	2.2	77.4	44.3912	110.295	n/a	PRJNA1019763	This study
Cinder Pool_0m	Water	4.1	86	44.7324	110.71	n/a	PRJNA800390	Colman et al. (2022). Subsurface Archaea associated with rapid geobiological change in a model Yellowstone hot spring. Communications Earth & Environment, 3(1), 1-12.
"Dragon DS"	Sediment	3.1	74.8	44.4353	110.424	n/a	PRJNA1019763	This study
GGS063-Sediment	Sediment	7.1	85.9	44.6905	110.729	3300033490	n/a	This study; Fernandes-Martins et al. (2021). Ecological Dichotomies Arise in Microbial Communities Due to Mixing of Deep Hydrothermal Waters and Atmospheric Gas in a Circumneutral Hot Spring. Applied and environmental microbiology, 87(23), e01598-21.
Evening Primrose	Sediment	5.6	77	44.6993	110.767	3300034404	n/a	Payne et al. (2019). Geologic legacy spanning> 90 years explains unique Yellowstone hot spring geochemistry and biodiversity. Environmental microbiology, 21(11), 4180-4195.
"Figure 8 F8"	Sediment	3.7	64.9	44.3635	110.262	n/a	PRJNA1019763	This study
GCR01	Sediment	6.18	83.2	44.6875	110.728	n/a	PRJNA791658	Colman et al. Unpublished data
GCR02	Sediment	4	76.1	44.6877	110.728	n/a	PRJNA791658	Colman et al. Unpublished data
GCR04	Sediment	5.215	66.8	44.6877	110.728	n/a	PRJNA791658	Colman et al. Unpublished data
GCR05	Sediment	8.415	69.8	44.689	110.728	n/a	PRJNA791658	Colman et al. Unpublished data
GCR06	Sediment	6.79	83.1	44.6888	110.728	n/a	PRJNA791658	Colman et al. Unpublished data
GCR07	Sediment	6.077	85.8	44.6907	110.73	n/a	PRJNA791658	Colman et al. Unpublished data
GCR10	Sediment	6.017	77.3	44.6904	110.729	n/a	PRJNA791658	Colman et al. Unpublished data
GCR11	Sediment	6.607	73.7	44.6891	110.728	n/a	PRJNA791658	Colman et al. Unpublished data
GOPA01	Sediment	3.03	66.3	44.6099	110.439	n/a	PRJNA791658	Colman et al. Unpublished data
GOPA02	Sediment	5.901	70.7	44.6101	110.439	n/a	PRJNA791658	Colman et al. Unpublished data
GRV02	Sediment	1.285	91.3	44.7362	110.706	n/a	PRJNA791658	Colman et al. Unpublished data
GRV03	Sediment	6.83	89.2	44.6841	110.744	n/a	PRJNA791658	Colman et al. Unpublished data
"Jackhammer JH"	Sediment	1.6	88	44.6903	110.729	3300033159	n/a	This study
"HFS"	Sediment	2.7	87.6	44.7332	110.71	n/a	PRJNA1019763	This study
"Little Cinder LC"	Sediment	2.7	83.1	44.7331	110.71	n/a	PRJNA1019763	This study
LGB01	Sediment	7.78	92.4	44.5696	110.865	n/a	PRJNA791658	Colman et al. Unpublished data
LGB02	Sediment	8.58	92.8	44.5648	110.86	n/a	PRJNA791658	Colman et al. Unpublished data
LGB05	Sediment	8.727	77.2	44.561	110.833	n/a	PRJNA791658	Colman et al. Unpublished data
MGB01	Sediment	8.78	80.6	44.5191	110.809	n/a	PRJNA791658	Colman et al. Unpublished data
MGB02	Sediment	8.991	86.9	44.5199	110.811	n/a	PRJNA791658	Colman et al. Unpublished data
MGB03	Sediment	7.16	79.4	44.5089	110.809	n/a	PRJNA791658	Colman et al. Unpublished data
Moose Pool "MP"	Sediment	1.6	67.1	44.6183	110.436	n/a	PRJNA1019763	This study
SMH01	Sediment	6.525	77.4	44.7536	110.404	n/a	PRJNA791658	Colman et al. Unpublished data
SMH02	Sediment	6.301	67.8	44.7539	110.404	n/a	PRJNA791658	Colman et al. Unpublished data
SMH03	Sediment	8	74.1	44.7515	110.415	n/a	PRJNA791658	Colman et al. Unpublished data
NOR02	Sediment	7.162	85.5	44.7266	110.709	n/a	PRJNA791658	Colman et al. Unpublished data
NOR03	Sediment	2.801	77.2	44.7269	110.709	n/a	PRJNA791658	Colman et al. Unpublished data
NOR04	Sediment	2.888	82.7	44.7324	110.71	n/a	PRJNA791658	Colman et al. Unpublished data
NOR05	Sediment	2.926	78.8	44.7311	110.71	n/a	PRJNA791658	Colman et al. Unpublished data
NOR06	Sediment	5.02	70	44.7362	110.706	n/a	PRJNA791658	Colman et al. Unpublished data
NOR07	Sediment	2.94	81.6	44.7204	110.713	n/a	PRJNA791658	Colman et al. Unpublished data
NMC01	Sediment	7.495	74.8	44.7362	110.706	n/a	PRJNA791658	Colman et al. Unpublished data
PFU01	Sediment	2.12	81.9	44.2416	110.725	n/a	PRJNA791658	Colman et al. Unpublished data
"OHSP"	Sediment	3.3	67.2	44.733	110.709	n/a	PRJNA1019763	This study
"Rabbit Hole RH"	Sediment	1.8	83.7	44.6533	110.735	n/a	PRJNA1019763	This study
"Realgar Pool RP"	Sediment	3.6	84.6	44.7356	110.707	n/a	PRJNA1019763	This study
"Red Bubbler RB"	Sediment	2.3	87.7	44.7265	110.709	3300033830	n/a	This study; Sims et al., 2023. Subsurface geological processes and the assembly and diversification of thermophilic microbial communities in hydrothermal systems. Geochem. Cosmochim. Acta. 362. 77-103.
"Roadside East RSE"	Water	2.6	85.5	44.4513	110.433	3300033892	n/a	This study; Fernandes-Martins et al. (2022). Relationships between fluid mixing, biodiversity, and chemosynthetic primapry productivity in Yellowstone hot springs. Environmental Microbiology. 25. 1022-1040. doi: 10.1111/1462-2920.16340
"St. Blucia StB"	Sediment	2.5	72.6	44.6904	110.73	n/a	PRJNA1019763	This study
SYL01	Sediment	2.304	76.9	44.7001	110.768	n/a	PRJNA791658	Colman et al. Unpublished data
SYL02	Sediment	5.798	78.1	44.6989	110.768	n/a	PRJNA791658	Colman et al. Unpublished data
SYL03	Sediment	2.406	85	44.6996	110.767	n/a	PRJNA791658	Colman et al. Unpublished data
SYL04	Sediment	6.509	71.7	44.7005	110.765	n/a	PRJNA791658	Colman et al. Unpublished data
"Smokejumper3"	Sediment	5.4	62	44.4159	110.956	3300029625	n/a	Colman, D. R. et al. (2019). Mixing of meteoric and geothermal fluids supports hyperdiverse chemosynthetic hydrothermal communities. Nature communications, 10(1), 1-13.
WB02	Sediment	2.841	71.1	44.7669	110.43	n/a	PRJNA791658	Colman et al. Unpublished data
