# Supplementary material for: Sulfide oxidation by members of the Sulfolobales
Source: PNAS Nexus. 2024 May 23;3(6):pgae201. doi: 10.1093/pnasnexus/pgae201 (PMC11143483; doi:10.1093/pnasnexus/pgae201)
Supplement: pgae201_Supplementary_Data [file pgae201_supplementary_data.zip › PNASNEXUS-PNASNEXUS-2023-01357R-s05.xlsx]

## Sheet: Supplemental Table 5
Supplemental Table 5. Protein accession numbers for each homolog hit for reference genomes and metagenome assembled genomes (MAGs).
	Carbon Fixation	Sulfur Metabolism											Oxygen reduction
Reference Genome or MAG name	4-hydroxybutyryl-CoA dehydratase (Abfd)	sulfide:quinone reductase (Sqr)	sulfur oxygenase:reductase (Sor)	Sulfite:acceptor oxidoreductase (Suox)	Thiosulfate:quinone oxidoreductase (Tqo)	Tetrathionate hydrolase (TetH)	heterodisulfide reductase A (HdrA)	heterodisulfide reductase B (HdrB1B2)	heterodisulfide reductase C (HdrC1C2)	sulfur reductase A (SreA)	sulfur reductase B (SreB)	sulfur reductase C (SreC)	Cytochrome c oxidase subunit I (Cox)
Acidanus copahuensis	WP_048100420.1	WP_048099895.1	WP_048099080.1	WP_048098723.1	WP_048100340.1, WP_048100328.1	WP_048100426.1	WP_048099552.1	WP_048099555.1	WP_048099652.1	nd	nd		WP_048100260.1
Acidianus brierleyi	WP_110271146.1	WP_110270485.1	WP_110270136.1	nd	WP_110269174.1	WP_246252894.1	WP_110270999.1	WP_110271001.1	WP_110270997.1	WP_110269690.1	WP_110271772.1	WP_110269689.1	WP_110270585.1
Acidianus hospitalis	WP_013776822.1	WP_013775317.1	WP_048054457.1	WP_013774918.1	WP_013774923.1	WP_013776463.1	WP_013776486.1	WP_013776483.1	WP_013776488.1	nd	nd	nd	WP_013775368.1
Acidianus manzaensis	WP_148690589.1	WP_148691450.1	WP_148692486.1	WP_148690951.1	WP_148690976.1	WP_148690399.1	WP_148692565.1	WP_148692568.1	WP_148692563.1	WP_148691087.1	WP_148691088.1	WP_148691089.1	WP_148691500.1
Acidianus sulfidivorans	WP_110379249.1	WP_110379924.1	WP_110380791.1	WP_110379605.1	WP_110381091.1	WP_110379655.1	WP_110380860.1	WP_110380863.1	WP_110380858.1	WP_110379703.1	WP_110379702.1	WP_110379701.1	WP_110379970.1
CP85 0m	WP_337702469.1	WP_337719566.1	WP_337701272.1	nd	WP_337720536.1,WP_337720537.1	WP_337721131.1	WP_337719777.1	WP_337719776.1, WP_337702470.1	WP_337719775.1	nd	nd	nd	WP_337721121.1
CP85 21m	WP_337702469.1	WP_337699940.1	WP_337701272.1	WP_337699210.1	WP_337703122.1, WP_337703124.1	nd	WP_337702285.1	WP_337702287.1, WP_337702470.1	WP_337702289.1	nd	nd	nd	WP_337701964.1
CP85 9m	WP_337702469.1	WP_337699940.1	WP_337701272.1	WP_337721437.1	WP_337703122.1, WP_337703124.1	nd	WP_337702285.1	WP_337702287.1, WP_337702470.1	WP_337702289.1	nd	nd	nd	WP_337701964.1
Metallosphaera cuprina	WP_048057471.1	WP_013736840.1	nd	WP_013738315.1	WP_013737883.1, WP_013738314.1	WP_013737883.1	WP_013737289.1	WP_013737292.1	WP_013737287.1	nd	nd	nd	WP_013736863.1
Metallosphaera hakonensis	WP_110369603.1	WP_110369311.1	nd	WP_054836515.1	WP_054836463.1	WP_054836619.1	WP_054836561.1	WP_110369532.1	WP_054836562.1	nd	nd	nd	WP_054835980.1
Metallosphaera yellowstonensis	WP_009069857.1	WP_009075287.1	nd	WP_009072169.1	WP_009072225.1, WP_009072223.1	WP_009071296.1	WP_009074449.1	WP_009074443.1	WP_009074452.1	WP_009070696.1	WP_009070699.1	WP_009070701.1	WP_048088139.1
RB850m	FDJLHPCN_02539*	FDJLHPCN_02336*	nd	FDJLHPCN_00211*	FDJLHPCN_02393, FDJLHPCN_02394*	FDJLHPCN_01844*	FDJLHPCN_02647*	FDJLHPCN_02646, FDJLHPCN_02650*	FDJLHPCN_02645, FDJLHPCN_02649*	nd	nd	nd	FDJLHPCN_02573*
RP85 0m	WP_337709708.1	WP_337709084.1	WP_337708443.1	WP_337708255.1	WP_337707842.1	nd*	WP_337710439.1	WP_337710437.1, WP_337710467.1	WP_337710435.1, WP_337710443.1	nd	nd	nd	WP_337708171.1
Saccharolobus caldissimus	WP_229569776.1	WP_229569358.1	nd	WP_229570800.1	WP_229569444.1	WP_229570460.1	WP_229571953.1	WP_229571956.1	WP_229571951.1	nd	nd	nd	WP_048054166.1
Saccharolobus shibatae	WP_218259529.1	WP_218267206.1	nd	WP_218266732.1	nd	nd	WP_218266220.1	WP_218258309.1	WP_218266222.1	WP_218260434.1	WP_218260436.1	WP_218260160.1	WP_218260192.1
Saccharolobus solfataricus	WP_009990277.1	WP_009991528.1	nd	WP_009991681.1	WP_009990352.1	nd	WP_009989759.1	WP_009989762.1	WP_009989757.1	WP_231918257.1	WP_009993220.1	nd	WP_009992795.1
Stygiolobus azoricus	WP_156007645.1	WP_156004812.1	nd	WP_156005480.1	WP_156007874.1	nd	WP_156007740.1	WP_156008015.1	WP_156007738.1	WP_156006964.1	WP_156006966.1	WP_156006968.1	WP_156007676.1
Stygiolobus caldivivus	WP_221289267.1	WP_221286867.1	WP_221288897.1	WP_221287722.1	WP_221286585.1,WP_221286587.1	WP_221288937.1	WP_221289171.1	WP_221290454.1	WP_221289173.1	nd	nd	nd	WP_221289239.1
Sulfodiicoccus acidiphilus	nd	WP_126450291.1	nd	nd	WP_126449608.1	nd	WP_126449285.1	WP_229768135.1	BBD71987.1	nd	nd	nd	WP_126450293.1
Sulfolobales Acd1 Yellowstone group	MCG2871606.1	MCQ4450163.1	nd	MCG2871769.1	nd	nd	MCG2870635.1	MCG2870632.1, MCQ4366354.1	MCG2870637.1, MCQ4366357.1	nd	nd	nd	MCQ4342174.1
Sulfolobus acidocaldarius	WP_011278938.1	nd	nd	WP_011278051.1	nd	nd	WP_015385401.1	WP_011277243.1	WP_011277252.1	nd	nd	nd	WP_062512007.1
Sulfolobus islandicus	WP_012719224.1	WP_012716934.1	nd	WP_012714237.1	nd	nd	WP_012713552.1	WP_012711120.1	WP_012717552.1	WP_238526227.1	WP_012718475.1	WP_014512323.1	WP_012736091.1
Sulfuracidifex metallicus	WP_156017672.1	WP_054839173.1	WP_156017010.1	WP_156017120.1	WP_338116984.1	WP_054838847.1	WP_054838478.1	WP_054838480.1	WP_156017624.1	nd	nd	nd	WP_156016445.1
Sulfuracidifex tepidarius	WP_149564738.1	WP_054845211.1	WP_054845319.1	WP_054845443.1	WP_054845285.1	WP_149528429.1	WP_149528361.1	WP_054845928.1	WP_054845926.1	nd	nd	nd	WP_054844771.1
Sulfurisphaera ohwakuensis	WP_010979718.1	WP_221267151.1	WP_010979143.1	WP_156014011.1	WP_156015955.1	WP_156014074.1	WP_010979941.1	WP_156015958.1	WP_010979943.1	WP_156014415.1	WP_156014414.1	WP_156014413.1	WP_156015166.1
Sulfurisphaera tokodaii	WP_010979718.1	WP_052846808.1	WP_010979143.2	WP_010978815.1	WP_010979923.1	WP_010979181.1	WP_010979941.1	WP_052846993.1	WP_010979943.1	nd		nd	WP_010980127.1
Sulfolobales Acd1 Yellowstone group AL7	RXN77_01315	RXN77_00450	nd	RXN77_02145	nd	nd	LC_24486*	LC_24487*, LC_24483*	LC_24488*, LC_24484*	RXN77_06920	RXN77_06915	RXN77_06910	RXN77_01485
Sulfolobales Acd1 Yellowstone group RB1	Ga0326764_002820_3165_3917	Ga0326764_005061_1341_2576	nd	Ga0326764_001193_289_882	nd	nd	Ga0326764_000363_6690_7781	Ga0326764_000363_9253_10110, Ga0326764_000363_5309_6637	Ga0326764_000363_4325_5146, Ga0326764_000363_8504_9196	nd	nd	nd	Ga0326764_002041_2286_3989
Sulfolobales Acd1 Yellowstone group RP4	RXQ81_01790	nd	nd	RXQ81_04865	nd	nd	RXQ81_01740	RXQ81_01735, IFJNDBIC_59292*	IFJNDBIC_54844*, IFJNDBIC_54848*	nd	nd	nd	IFJNDBIC_16251*
Sulfolobales Acd1 Yellowstone group OHSP4	RXR05_04125	RXR05_06135	nd	RXR05_05920	nd	nd	OHSP.4_00737*	OHSP.4_00736*, OHSP.4_00740*	OHSP.4_00735*, OHSP.4_00739*	RXR05_05195	RXR05_05190	RXR05_05185	OFOFOIGL_66826*
Sulfolobales Acd1 Yellowstone group RSE2	Ga0326767_000284_3365_4888	Ga0326767_003316_160_1395	nd	nd	nd	nd	Ga0326767_000397_7539_8630	Ga0326767_000397_5210_6127, Ga0326767_000397_8683_10011	Ga0326767_000397_10173_10964, Ga0326767_000397_6124_6816	nd	nd	nd	Ga0326767_000926_2_1291
Sulfolobales RH3	RXR43_06960	RXR43_05520	nd	RXR43_00535	RXR43_04680, RXR43_04685	nd	RXR43_07510	RXR43_07505, RXR43_07525	RXR43_07500, RXR43_07520	nd	nd	nd	RXR43_07145
Sulfolobales OHSP11	RXQ80_05535	RXQ80_09630	nd	RXQ80_02200	nd	nd	RXQ80_03580	RXQ80_03565, RXQ80_03585	RXQ80_03570, RXQ80_03590	nd	nd	nd	OFOFOIGL_58593*
Sulfolobales RB9	Ga0326764_000020_28555_30099	Ga0326764_000450_988_2217	nd	Ga0326764_000155_13071_13673	Ga0326764_002488_3717_4157, Ga0326764_002488_3391_3723	nd	Ga0326764_000227_6991_8079	Ga0326764_000227_9488_10411, Ga0326764_000227_5614_6933	Ga0326764_000227_4652_5491, Ga0326764_000227_8799_9491	nd	nd	nd	Ga0326764_000590_8409_10187
Sulfolobales HFS8	RXQ22_06910	RXQ22_06725	nd	RXQ22_00590	RXQ22_08760, RXQ22_08760	nd	PROKKA_15012*	PROKKA_15011*	PROKKA_15010*	nd	nd	nd	RXQ22_01660
Sulfolobales SB3	RXR59_08345	RXR59_07760	nd	RXR59_05470	nd	nd	RXR59_04420	RXR59_04415, RXR59_04435	RXR59_04410, RXR59_04430	nd	nd	nd	RXR59_03335
Sulfolobales JH8	Ga0326758_100007178	Ga0326758_1001512	nd	Ga0326758_10001049	Ga0326758_100007322, Ga0326758_100007323	nd	Ga0326758_10000767	Ga0326758_10000764, Ga0326758_10000768	Ga0326758_10000769,Ga0326758_10000765	nd	nd	nd	Ga0326758_100007141
Stygiolobus sp. MP4	PROKKA_41886*	RXR08_07355	RXR08_14180	RXR08_03260	RXR08_07775, RXR08_07780	RXR08_02870	RXR08_08000	RXR08_07985, RXR08_08005	RXR08_07990,RXR08_08010	nd	nd	nd	RXR08_06640
Stygiolobus sp. RSE7	Ga0326767_000235_16352_17887	Ga0326767_000073_35248_36477	nd	Ga0326767_000316_622_1215	nd	nd	Ga0326767_000114_7274_8362	Ga0326767_000114_9768_10691, Ga0326767_000114_5898_7217	Ga0326767_000114_4941_5774, Ga0326767_000114_9079_9771	nd	nd	nd	Ga0326767_000038_57581_59293
Stygiolobus sp. OHSP5	RXQ98_06615	RXQ98_09010	nd	RXQ98_07210	nd	RXQ98_08125	nd	RXQ98_02410	OHSP_43523*	nd	nd	nd	RXQ98_00400
Stygiolobus sp. RB4	Ga0326764_000045_30429_31964	Ga0326764_000462_10522_11751	nd	Ga0326764_000094_25207_25809	nd	nd	Ga0326764_000006_95030_96118	Ga0326764_000006_92701_93624, Ga0326764_000006_96175_97494	Ga0326764_000006_97618_98451, Ga0326764_000006_93621_94313	nd	nd	nd	Ga0326764_000006_5474_7186
Stygiolobus sp. RP2	RXR07_02555	RXR07_05320	RXR07_08875	RXR07_06245	nd	nd	RXR07_05835	RXR07_05830, RXR07_05850	RXR07_05825, RXR07_05845	nd	nd	nd	RXR07_02730
Saccharolobus caldissimus RB8	Ga0326764_000463_11217_12710	Ga0326764_000030_13480_14709	nd	Ga0326764_000127_27040_27639	Ga0326764_000059_2271_2813	Ga0326764_000878_4680_6290	Ga0326764_000308_11857_12963	Ga0326764_000308_14366_15283, Ga0326764_000308_10359_11798	Ga0326764_000308_9442_10284, Ga0326764_000308_13677_14369	nd	nd	nd	Ga0326764_000016_91974_93743
Metallosphera yellowstonensis OHSP3	RXS23_09275	RXS23_04075	nd	RXS23_07750	nd	nd	RXS23_03770	RXS23_03755, RXS23_03775	RXS23_03760, RXS23_03780	nd	nd	nd	RXS23_04200
Acidianus hospitalis JH6	Ga0326758_100004593	Ga0326758_100004226	Ga0326758_100004368	Ga0326758_100004392	Ga0326758_100004387, Ga0326758_100004388	Ga0326758_10007349	Ga0326758_10007324	Ga0326758_10007327, Ga0326758_10007323	Ga0326758_10007322, Ga0326758_10007326	nd	nd	nd	Ga0326758_100006472
Acidianus hospitalis SB13	SB.13_01285*	RXQ76_01700	RXQ76_04560	nd	nd	nd	RXQ76_06075	RXQ76_06080	RXQ76_06085	nd	nd	nd	Ga0326764_000009_83460_85223
Acidianus hospitalis RB5	Ga0326764_000777_832_2376	Ga0326764_001065_3_776	nd	nd	Ga0326764_000454_640_1194, Ga0326764_000454_1188_1706		Ga0326764_000270_9031_10110	Ga0326764_000270_6702_7619, Ga0326764_000270_10162_11496	Ga0326764_000270_11619_12452,Ga0326764_000270_7616_8308	nd	nd	nd	Ga0326764_000009_83460_85223
Acidianus hospitalis RH1	RH.1_01844*	RXQ75_04100	RXQ75_07850	nd	RXQ75_07275	RXQ75_08140	RH.1_00266*	RH.1_00267*	RH.1_00268*	nd	nd	nd	RXQ75_04360
Acidianus hospitalis MP11	RXQ99_07935	RXQ99_04170	RXQ99_08325	nd	RXQ99_05275, RXQ99_05280	nd	RXQ99_06555	RXQ99_06540, RXQ99_06560	RXQ99_06545, RXQ99_06565	nd	nd	nd	PROKKA_07556*
Acidianus hospitalis AL1	RXO31_08305	RXO31_04500	nd	RXR05_05920	RXO31_05190, RXO31_05195	nd	RXO31_07885	RXO31_07870, RXO31_07890	RXO31_07895, RXO31_07875	nd	nd	nd	Alice.1_00035*
