# Supplementary material for: Sulfide oxidation by members of the Sulfolobales
Source: PNAS Nexus. 2024 May 23;3(6):pgae201. doi: 10.1093/pnasnexus/pgae201 (PMC11143483; doi:10.1093/pnasnexus/pgae201)
Supplement: pgae201_Supplementary_Data [file pgae201_supplementary_data.zip › PNASNEXUS-PNASNEXUS-2023-01357R-s06.xlsx]

## Sheet: Supplemental Table 6
Supplemental Table 6. Sulfide quinone oxidoreductase homolog abundance (based on METABOLIC results) in 51 metagenomes obtained from Yellowstone National Park.
Metagenome	pH	Temperature	Sqr abundance (%, sum of total community encoding)
GRV02	1.285	91.3	78.8399
Moose Pool	1.6	67.1	7.7
"Jackhammer"	1.6	88	62.5
"Rabbit Hole"	1.8	83.7	23.3
PFU01	2.12	81.9	6.3686
"Alice"	2.2	77.4	12.3
"Reb Bubbler"	2.3	87.7	41.9
SYL01	2.304	76.9	61.5539
SYL03	2.406	85	74.235
"St. Blucia"	2.5	72.6	9.5
Roadside East	2.6	85.5	13
"Little Cinder"	2.7	83.1	4.7
"HFS"	2.7	87.6	26.8
NOR03	2.801	77.2	13.5858
WB02	2.841	71.1	10.0848
NOR04	2.888	82.7	11.2247
NOR05	2.926	78.8	20.6446
NOR07	2.94	81.6	0
GOPA01	3.03	66.3	13.3478
"Dragon"	3.1	74.8	1.7
"OHSP"	3.3	67.2	0.18
"Realgar Pool"	3.6	84.6	6.6
"Figure 8"	3.7	64.9	6.5
GCR02	4	76.1	39.4541
Cinder Pool	4	90.3	1
NOR06	5.02	70.5	2.57768
GCR04	5.215	66.8	8.95455
SJ3	5.36	61.9	16.1176
EvPrim	5.6	77	3.98582
SYL02	5.798	78.1	7.97927
GOPA02	5.901	70.7	18.243
GCR10	6.017	77.3	1.70124
GCR07	6.077	85.8	0.66886
GCR01	6.18	83.2	0
SMH02	6.301	67.8	12.4039
SYL04	6.509	71.7	6.75171
SMH01	6.525	77.4	3.02372
GCR11	6.607	73.7	5.37618
GCR06	6.79	83.1	1.62787
GRV03	6.83	89.2	0.177024
GGS063	7.1	86	0
MGB03	7.16	79.4	1.57452
NOR02	7.162	85.5	19.091
NMC01	7.495	74.8	3.88076
LGB01	7.78	92.4	18.5443
SMH03	8	74.1	3.24076
GCR05	8.415	69.8	1.49863
LGB02	8.58	92.8	12.6922
LGB05	8.727	77.2	0
MGB01	8.78	80.6	0.861568
MGB02	8.991	86.9	35.2942
