# Supplementary material for: Sulfide oxidation by members of the Sulfolobales
Source: PNAS Nexus. 2024 May 23;3(6):pgae201. doi: 10.1093/pnasnexus/pgae201 (PMC11143483; doi:10.1093/pnasnexus/pgae201)
Supplement: pgae201_Supplementary_Data [file pgae201_supplementary_data.zip › PNASNEXUS-PNASNEXUS-2023-01357R-s07.xlsx]

## Sheet: Supplemental Table 7
Supplemental Table 7. Average metal concentrations of triplicate cultures grown in 100% base salt medium compared to a 4:1 mixture of base salt medium to filtered and autoclaved hot spring water for Cinder Pool for strain CP85 0m grown on elemental sulfur , as analyzed by inductively coupled plasma emission-mass spectrometry (ICP-MS) at the start (TI) and end (TF) of a 12 day incubation.
		7Li	9Be	11B	27Al	31P	39K	43Ca	49Ti	51V	52Cr	55Mn	56Fe	59Co	60Ni	63Cu	66Zn	71Ga	75As	82Se	85Rb	88Sr	90Zr	93Nb	98Mo	105Pd	107Ag	111Cd	118Sn	121Sb	133Cs	137Ba	139La	140Ce	141Pr	146Nd	182W	203Tl	208Pb	232Th	238U
		µg/L	µg/L	µg/L	µg/L	µg/L	µg/L	µg/L	µg/L	µg/L	µg/L	µg/L	µg/L	µg/L	µg/L	µg/L	µg/L	µg/L	µg/L	µg/L	µg/L	µg/L	µg/L	µg/L	µg/L	µg/L	µg/L	µg/L	µg/L	µg/L	µg/L	µg/L	µg/L	µg/L	µg/L	µg/L	µg/L	µg/L	µg/L	µg/L	µg/L
Detection Limit		0.5	0.2	0.2	0.5	5	5	5	0.5	0.5	0.2	2	5	0.5	0.5	1	1	0.5	0.2	0.2	0.5	1	0.5	0.5	0.5	0.5	0.2	0.2	0.5	0.2	0.5	1	0.2	0.2	0.2	0.2	0.2	0.2	0.2	0.2	0.2
Sample ID
TI 4:1		538.402	BD	1290	187.752	65733.3	22966.7	39900	BD	BD	BD	31.3338	448.15	50.5154	7.08565	BD	59.375	BD	340.723	BD	74.0668	49.6109	BD	BD	15.3346	BD	BD	BD	BD	6.74576	66.339	48.6204	BD	0.56674	BD	0.279677	10.523	BD	BD	BD	BD
TF 4:1		578.957	BD	1546.67	298.033	65100	23233.3	41033.3	12.5941	BD	2.20989	32.1904	30.7779	50.6145	7.53531	8.42223	108.112	5.93886	344.715	BD	75.2498	48.395	BD	2.51498	16.6842	BD	BD	BD	BD	7.95054	69.5259	80.9064	BD	2.69093	BD	0.229248	10.1159	BD	BD	BD	BD
TI 100%		BD	BD	40.6295	24.0603	73833.3	27100	50533.3	BD	BD	BD	27.5036	364.725	49.2679	4.66475	1.30731	49.461	1.38996	4.39625	BD	5.50045	51.3521	BD	3.48539	20.7198	2.58083	2.59417	BD	BD	2.66979	BD	34.8366	BD	0.885366	BD	BD	3.28294	BD	BD	BD	BD
TF 100%		BD	BD	113.887	34.7503	81133.3	27333.3	51233.3	BD	BD	BD	29.1523	130.942	51.9344	5.77924	1.76827	92.5763	0.52741	BD	0.721864	4.63533	46.4002	BD	BD	14.1999	BD	BD	BD	BD	1.13363	BD	20.4833	BD	3.6709	BD	BD	2.36206	BD	BD	BD	BD
BD: Below Detection.
