# Supplementary material for: Sulfide oxidation by members of the Sulfolobales
Source: PNAS Nexus. 2024 May 23;3(6):pgae201. doi: 10.1093/pnasnexus/pgae201 (PMC11143483; doi:10.1093/pnasnexus/pgae201)
Supplement: pgae201_Supplementary_Data [file pgae201_supplementary_data.zip › PNASNEXUS-PNASNEXUS-2023-01357R-s12.txt]

Supplemental Table 9. Sulfide:quinone oxidoreductase (Sqr) homologs encoded on unbinned contigs.

>RH.1_01844 4-hydroxybutyryl-CoA dehydratase/vinylacetyl-CoA-Delta-isomerase

MGIRTGQEYLDSIKVRNKVEIYVMGKEVKDVTTNPFLKPSVLAFKATFDSAWDEDTKDLA
RAWSPFINEEVNRFNHIHRSPEDLAAKVKLLRKISHKVGACFQRCVGYDALNTLYIITEL
MAQHGKTEPKEKFIEYLKTVQKKDLALAGAMTDAKGVRTLKPHEQPNKNAYVRITEVTKD
GIYVSGAKANITGVAASEEIVVLPTRAMGPEDQDYAVAFSIPTDTEGIKIIVGRQLNDAR
RLEGGEIDALPYFYNHEGLVIFDNVFVPMERVFLMRDWQYTSQLVEIFSAYHRQGYGGCK
AGLGDVIIGATYNLAKQIGVEKAPHVQDKINEEIFLTETMYAAGIAASLNGIEVCPGCWW
VNPMQANVTKHLVTRFPSQIAQLAIDIAGGILGTAPSEWDLKNPKIKELLAKYLQGVEGY
TAEDRIRMVRLLENVALGVAFQIESVHGAGSPAAQRIMFSRLYNLSYAEEVAKRLAGMKS
NVKFTKKVEPWKESETEKLAKEAEKNTETASGGK

>RH.1_00266 hypothetical protein HdrA 

MSEENKIVEALKKLGATVGNWYEVSERPGRPPFGKEVEYKIGDIMWGKVHLRLDGDLYVH
IISKIPFNWKDRVKDLKIKGSIEDAAGGLMWIKTTPEDMYSDLEFIRNYLEKIKNESPKK

>RH.1_00267 HdrB 8-methylmenaquinol:fumarate reductase membrane anchor subunit

MKVAYYPGCATHGLSKDVDIATKKVAEVLGLELVEVEDWNCCGGGFLDEYNEKAHVALNL
RNLSTVERMGMDKMVTPCSVCLQSHRLAAYKYNENKDLRKEVDKKLKEANISYSGKATAE
HIVWVLVRDVGLEKIKKAVKKPLTGLRVGAYYGCQMLRPEQIMGFEPSFNPHSMEDLIAA
TGATPVKFPMATACCGFPLMGSNPKVGLKLAYNVLNSAKSQNADILVHPCSLCHLQLDVT
QLKVKNEFNLSWTLPAIYITQLLGLAFGFSAEELGISKLAQEVLRKKGVIQ

>RH.1_00268 hypothetical protein

MSEEEKEIVVKIKRFSKEKGSWWQEYKLKVDRFTQMTEVLRRIKTEQDPTLAYRASCHMA
VCGSCGMKINGEPRLACKTLALDMVRKYGKNEITIEPMDFFPVTKDLVVDWTDFYNRMFK
VKPRLYPSKEVLEGKAEHRLKPEDQRELWKFEQCIWCGLCVSACPSVKNDPEFLGPAAHA
KGYRFLADPRDTIFDERLKILIDSAWRCTYCYQCFNVCPRDIEPVTTIKKTRAYTKFLRE
KTPVALTGEKHAEAIVKSIEESGKIEEAKVYISTYGLLTAITDMIYAMQNGKLRYALVTQ
KKVKDMEQIRKIMGE

>SB.13_01285 Phenylacetate-coenzyme A ligase

MREMSSVLQEYEAIHKELRDEGFIRTDYIHSDKLWNPKIMTMKREDLEKLKTFRLKRIVK
WAWDHSEFYRRFWKSKGFEPDMIKDWRDVVKIPILRKDELRKDLQSNPPFGTIMVPELAR
RIRFVGATSGSTGMPTFQGWGALELDYFEEGQARYLWTFADVKPTTVYANYLNMSGFYSW
GPPLVETAMWRCGATAIAGGGETYFSWKNRHNLIFKLWKVDVLATTPWLHRLIGEEAVKE
GWETPFKVLLLHGGAAAENTKKKLFAVHPNAKLAISVWGTTDGHMAIEVPNLPGQLVVWE
DMEIFDIVDPKTDEPAAEGERGELIATLLNHFTMPLIRYSLGDYVKNEFLTDPDPTYGIT
HMRFAEPIPGRVEWMFKVKGKLLLPIYVEDAVNEIPDTTGMFNIFVYDNEMDKLKIRIET
TRNPDRKYDEEARQKLAERIGLDKDDVEIEWVKPGETIWTGYKLQVFVDQRKKK
>PROKKA_15012 HdrA HFS8 unannotated protein

MPANRVLVIGAGPAGLSATKELQALGVDVVLVERESYLGGTPKKLKYSLLFPELRPASEV
LDPLIKAGEAVKTRYMESIVDKVQQEGDNFVVTIKDKNGKTYTEKVGAIIAASGFEHFDS
RRKYEYGYGIIPNIYNISDIEGMLSENRLVTTKGTPPKRVAILLCVGSRDATVGNTHCSR
VCCAVSIKQAMEIKERIPDAVVHIYYMDIRTYGLMEDKLYWKAQLNYRVGFIRGRISEFM
RGPNDTVVIKGEDTMNLNRALVVPYDMVILANGMELGLGSKQVAKVLGLEFEEHGFVRPM
DPDRLPVLSTRKGVFLAGAITGPKTIADSITEGQAAAIKAYEYVSKGIWEEAPRKVATEV
VRH


>PROKKA_15011 HdrB HFS8 unannotated protein

MQEEREIQKKLHEEIKQAFPYAEDVDWNEIYQRVIYRYSTPHGIAHVKEEMEKLEEKGEI
IVHHIKPYNNPVEAQTINGLPKKIPTTRLWQHKSCGQCGHIPGYPTSVFWIMNKLEIDYM
DEPHQTSCTGWNYHASGASNPVALAGVYVRNMWRAYEIDYFPLIHCGTSFGHYKEIRNMI
ILYPQVREKLRPIMRKLGMDIVIPEEVVHYSEWLFVMSKKAAQHKNYDVSNIRAAVHTPC
HVYKLVPDDTIYDPNVWQGRRPAAPTGTVLNFGAKIVDYSTWWDCCGFGFRHILTEREFT
RSFALFKKVIPAVEEGKADVFVTSDTGCVTTLDKSQWAGKAHGFNYNLPVLSDAQFAAIL
MGADPYKIGQIHWHATDVEGFLRKIGVPVDEYKEQFLQYLADLRAGKAQQEYLYKPHRKI
DFYLALPDRVKWYKGEKAQIVS

>PROKKA_15010 HdrC HFS8 unannotated protein
MIPLPDDPRYMDLSYPEQGALTEEERNLDTLPPDQRELARKFWQAVKSDFRFNEYLRGCL
NCGVCTSGCPAAKFYDYGPREMIQYMMRDAVDRIWEFVNKKVWACVQCYTCSMRCPFNNE
IAGLIMLLREYAVQFALPSAKEILAPYRRVLYTVLTLGNQVTPDMIQPEAFPDWGPQAVE
ESKNMDVYRKAIPVDLLQRTDIGWHASLQTAVELMMIMFESGVMDAIKNVDPDLYDMVSD
IYEERKSQLEEIREKWMKGELKEEDLPDSWLDL

>PROKKA_41886 AbfD MP4 unannotated protein

MGLRTGDQYVDGLRNRKYVEIYVLGKQVDDVTTHPFLRPSVKAFKATFDAAFEEDTKELA
RAYSPFINEEVNRFVHIHRGPEDLVAKVKLLRRLSHKVGACFQRCVGWDALNTLFIITTR
ISEVEGRRTYFEHFLNYLKYVQRNDLALAGAMTDVKGVRTLRPSEQPNPDSYVHVAEERS
DGIIVRGAKANITGIAVVDEVIVMPTRAMTEKDADYAISFAIPLDSPGVKVVVGRQVNDA
RRLEDGEIDGLPYFFNHEGMLILEDVFVPWDRVFLYKDWTWAGQLVEVFSSFHRQGYAGC
KAGLGDVVIGAAYNLAKQIGVADKAHVQDKLTEMVFLNETMYSAGLAASWEGRRVVNSGD
GGWWVNPMYANVTKQLVTRFPYEIARLAHDIAGGIVGTAPSEADLRNPSLKGLLEKYLQG
VQEYSAEERLRMLRLLENISLSVAYLIESVHGAGSPEAQRISMRRLYDLQIAEAISKRLA
GLKVKIQWGKSIEPHRPSDIEK

>IFJNDBIC_02786 Sqr RP4 Sulfide-quinone reductase
MPKVLVLGARFGGLTAAYTLKRLVGKAADIKVINKSRFSYFRPALPHVAINYMDVEQLKI
DLAQALPEKGIQFQEGTVTKIDAKSNKVIYKTPSGAETEEEYDYVIVALGAHLATDLVKG
WDKYGYSVCEPEYAVKLRDKLLTFEGGNIAIGSGFFYQGHNPAPNVPKNYVPNSDAACEG
PVFEMSLMLSGYLKKRGVWNKTKITVFSPGEYLSDLSPNSRKAVAEIYKSMGIELVHNFK
IKEIKEHEIVSEDGKTIPSDLTVLIPPYAGNPALKNSTPDLIDDGGFIPTDLNMVSIKYD
NVYAVGDANSLTVPKLGYLAVQTGRIAAQHLANRLGVSVKVDKYYPTIVCVADNPYENFA
IAVKDDTWYGGQVSEAIPSPANHLKKELFTKYFMWTKGDMALEKFLASW

>IFJNDBIC_59292 HdrB RP4 H(2):CoB-CoM heterodisulfide,ferredoxin reductase subunit B
MTMRLNNPYGKVAFYPGCSLDGMGKTYEVSLALVAKDLGLQYEKIEDYNCCGALEVKNVN
TMAGLLLPARNLSLARQMGADAVMSACPGCHYSLSRTHYYMTKYPKLREKVNMYLEKMGE
KPYDLQLLMIHAVEFIYNTVGPEGVKSLVKRPLNGLKVAPYYGCLYARPKQFILTGYMKI
KDDPERPFFMDELLKATGAEVVPFEAKTMCCGGPHVYADLDVALNLEARILKEARRNGAE
LLVVDCPLGAVALENNMNKIAARYGEDLRMPIAYFSQLLAFAFGHSPDEALLTANVTNPM
QVLKRFI

>IFJNDBIC_54844 HdrC1 RP4 Ferredoxin:CoB-CoM heterodisulfide reductase subunit C
MIPLPDDPRYMDLSYPEQGALTEEERNLDTLPPDQRELARKFWQAVKSDFRFNEYLRGCL
NCGVCTSGCPAAKFYDYGPREMIQYMMRDAVDRIWEFVNKKVWACVQCYTCSMRCPFNNE
IAGLIMLLREYAVQFALPSAKEILAPYRRVLYTVLTLGNQVTPDMIQPEAFPDWGPQAVE
ESKNMDVYRKAIPVDLLQRTDIGWHASLQTAVELMTIMFESGVMDAIKNVDPDLYDMVSD
IYEERKSQLEEIREKWMKGELKEEDLPDSWLDL

>IFJNDBIC_54848 HdrC2 RP4 hypothetical protein

MPIPELEKSIIKGVIQKDKVVIDGIELDGTWNSFMIERTQTGYDPSVWDEIANTLEGVTI
SACWQCGTCTSGCTMREYDPKYGPRRFIDLARKGDKQGLIELQNSIWRCVSCQKCTHRCP
KGVLVEEVVHAIHNYLLRHGLVSKDPGTVFDELFFETVMNNGGRISELMLGAASVKKGMV
KMGLKDLITMTGPLLRSGLFKELMKPSKVKNWEKIREVIEEAMKEEVRPE

>IFJNDBIC_16251 Cox RP4 hypothetical protein

MGLRNLVVSLFQLDKDWTTRIVMGMLVMGVIWGLLGVIDSLAVRMQETMWTTYGLLPLSP
QEYYASITLHAERDLFGFAQQVIYAIIIYFTIKLLNLQPRAKWLLNVAFIALNISMMFME
GPILLVNQQGFDNYFSAGSWYYLSPIGIPGYSLYVISPLFFIGWLLNDAFVYLGGIWIIY
HYYLASKQSKEKLPVPLVFFLMIILLFMIGYSGVTVANVWDILAFAGLVGLNAIANQIAF
WIFGHAVVYMAWLPAVAAMYLLIPTLANKPLYSDRMARVAAVLYLIFSNNIPIHHLYMVN
LPIVLKVLQEILTYAVTVPTFMTFLNLFATVKGADVKWNVITAFTVTGWAGSIFAGVTGI
SNATISVDAIIHNTDWVVGHFHAMILLGIVPEAMAVLYFMLPMMTGRSWYSIKAAWIHFW
GYLIGSILFIIGLELEGLDGVVRRAEIIPRVPYLTDAVNLATAGALIAELATLVWFLNLV
MTLVKGKLLRAEGLGLGQLINTVAMQLDWSNTGISLKSLENTLNMRFMRKALSTWWGLAL
LGGILIIISAIPLLLVGDASEASNPLEWAWISLLTLGVILAGVSSLKAANTV


>OFOFOIGL_58593 Cox OHSP11 Cytochrome c oxidase polypeptide 

MDAGIYLMTGWYVYHFYLASKGRNEKLPIFLVFGLVVAILMLESYSGEVVTTLWDLLAFY
KLVGYNVIADQISFVTLWHGIVYIAWFPAVASLYLLIPTLAGKPLYSEKLARVSAVLYLI
FSTGPLGIHHLYMVNLPPEVKVLVEVLTEGIVVPSMMTFFNLFATVKGANIKWNLLAAWT
VLSFAGSIYGGVMGISNSVISFDAISHEGYYVVSHFHAMILFSIVPAGFAALYLMLPMMT
QRSWYSAKMAWAHFWGYLIGTIMLIVGFSELGISGLIRKEEVYPLSPAFIDGQILATIGS
TIADIATTVWLVNVVLTLVKGRVSYGESVSLGEVTNSLVMTFSGDYDIVSNGVIKGFNLV
KTELEKIGIAHRVSRQAS

>OFOFOIGL_66826 Cox OHSP4 hypothetical protein
MTLEIFDRVLAAYTMGTHVLFTYWAITLPIFIVAAEYLAYRKNDPYYMAIAKRWSVVMAV
LFAVGSAGGAAIAVEFITVWYKWMYVVNQVDILPFDIEVMAFFAEVIFLALYMYGWDRLS
RGAHMIIGLLISLGSVASAILIILVNSWMNTPTGFNVLQFAQSGQITDVDPLAALAPPAA
IAEVPMGVAGAWFVGFGSILGYFAYRMLTNKNMGREEKEYYTRGFKLSAYLWAGDAIFLA
WAGDNAGKTLYWAQPLKLATLEGLMTTQSNAPLEFLGIKMPGLLSLLVSWPPNPNTVVLG
YSSFVSQDQNPIWWLSHEAYDIHATLGIIGALVAWVLAYSVWRRPKWLSFLGLDNPTENI
IPLGAAFLFGWLQLIAWEAGWVAAETGRQPWVVWGPMVQTASGLYAIQAGLATADAFNNS
PEILPIGITIMAILAIAVAGTIYMLKKLFSARRVTDDVSASLPFLSGSAGVMATQTSKDL
SIGNDKVTNKGM

>PROKKA_07556 Cox MP11 unannotated protein
MVSPFFYIGWILNDLFVYLAGIWIVYHYAIAARNLKEKLPVPLVFFLMIILLFMIGYSGV
TVADVWDILAFYGVTGLDPIANQIAFWVFGHAVVYMAWIPAVAALYLLIPLLSGNPLFSD
RMGRVAAVLYLIFSNNIPIHHLYMVNLPIVLKVLQEALTYAVTVPTFMTFLNLWATAKGS
KNTPVNVITLFTVTSFAGSIFAGVTGISNATISYDAIVHNTDYVVGHFHAMILLGIVPAA
MAVLYVMIPMMSGRQWFSAKMAWVHYVGYVVGSIIFDIGIETAGLDGIVRRAEIYPRYPL
LVSAENLATVGAIIAQLATLVWFLNVVLTLVKGRVITAQGVGLPQLVGNIGLALSWEAAF
PAVTNVGRSARISKAMSGLGGLAILGGILVFVSAAFLLIGNSIDYMLGTSVEWVWITLLT
IGILLVAIPGLKAAKSI

>Alice.1_00035 Cox hypothetical protein
MKIKLNMLILEAIPMSSKSNPLVTLINAVFQLDKDWVSRVSMAMIVMSLIWGILGIIDAL
MARIQEMVWGLSQTLVFTSQEYYGGITLHGVRDLFGFAVQLEVAIFIFLSYKLLNFQPRA
KWFLNIGFILFNIAFMLMEGPIVAFPTFNDNYFGATGWYYLNPLGIPNYSEYVVSPLWYI
GYELMDIGVYIYVIWLIYHYYFVSRNMKEKLPIFAVFALMTSLMIAIGWSGETAANTWDI
LAYFGLVGLDPIANQIAFWILGHSIVYIVWMPAVASMYYLIPLLAGKPLYSDKMGRVAAL
LYLIFSNNVPIHHLYMVDLPVSVKIMQEVLTYAVVVPSMMTFFNLWATVKGAQFKPNLIS
VWISISFAGAIAAGVTGIANANISFDSIIHNSMWVPGHFHAMIFWSIVPAGFATLYYMVP
LLTGRMWYSTKLGWIHMVGYMIGTAMVVVGFDALGLAGLIRRAEIYPIIPAYVTPEVVAS
VGAMIADFATLIWLGNLVITLLKGRSANVEGLSVSDTVTTIAMQLGYEGPSLNEISNKLT
TAISRIVKIKA

>LC_24486 HDRA AL7
MPANRVLVIGAGPAGLSATKELQALGVDVVLVERESYLGGTPKKLKYSLLFPELRPASEVLDPLIKAGEAVKTRYMESIVDKVQQEGDNFVVTIKDKNGKTYTEKVGAIIAASGFEHFDSRRKYEYGYGIIPNIYNISDVEGMLSENRLVTTKGTPPKRVAILLCVGSRDATVGNTHCSRVCCAVSIKQAMEIKERIPDAVVHIYYMDIRTYGLMEDKLYWKAQLNYRVGFIRGRISEFMRGPNDTVVIKGEDTMNLNRALVVPYDMVILANGMELGLGSKQVAKVLGLEFEEHGFVRPMDPDRLPVLSTRKGVFLAGAITGPKTISDSITEGQAAAVKAYEYVSKGIWEEAPRKVAAEVVRH
>LC_24487 HDRB AL7
MQEEREIQKKLHEEIKQAFPYAEDVDWNEIYQRVIYRYSTPHGIAHVKEEMEKLEEKGEIIVHHIKPYNNPVEAQTINGLPKKIPTTRLWQHKSCGQCGHIPGYPTSVFWIMNKLEIDYMDEPHQTSCTGWNYHASGASNPVALAGVYVRNMWRAYEIDYFPLIHCGTSFGHYKEIRNMIILYPQVREKLRPIMRKLGMDIVIPEEVVHYSEWLFVMSKKAAQHKKYDVSNIRAAVHTPCHVYKLVPDDTIYDPNVWQGRRPAAPTGTVLNFGAKIVDYSTWWDCCGFGFRHILTEREFTRSFALFKKVIPAVEEGKADVFVTSDTGCVTTLDKSQWAGKAHGFNYNLPVLSDAQFAAILMGADPYKIGQIHWHATDVEGFLRKIGVPVDEYKEQFLQYLADLRAGKAQPEYLYKPHRKIDFYLALPDRVKWYKGEKAQIVS
>LC_24483 HDRB2 AL7
MSAEVPYGKVALYPGCALDGMAKQYEVSLALVAKDLGLTYERLDDYNCCGALEVKNVNTMAGLLLPARNLALARKIGADAIMSACPGCHYSLSRAQYYLSKYPKLREKVNAYLEKMGEIKYDLQLMTIHVNEFLYNSVGIEVIKSKVKRPLAGLKVAPYYGCLYTRPKPYTLTGYLRLKDDPERPVFMDKLLEALGAEVVPFEAKTMCCGGPHVYSDPDVSINLEARILKEARRNGAEILVVDCPLGGVAIESNMNKIAERYGEDLRMPVVYFTQLMAFAFGHSPEEAMLTANLTNPMSVLKRYL
>LC_24488 HRDC AL7
MDLSYPEQGALTEEERNLDTLPPDQRELARKFWQAVKSDFRFNEYLRGCLNCGVCTSGCPAAKFYDYGPREMIQYMMRDAVDRIWEFVNKKVWACVQCYTCSMRCPFNNEIAGLIMLLREYAVQFALPSAKEILAPYRRVLYTVLTLGNQVTPDMIQPEAFPDWGPQAVEESKNMDVYRKAIPVDLLQRTDIGWHASLQTAVELMTIMFESGVMDAIKNVDPDLYDMVSDIYEERKSQLEEIREKWMKGELKEEDLPDSWLDL
>LC_24484 AL7
MPIPELEKSIIKGVIQKDKAVIDGIELDGTWNSFMIERTQTGYDPSVWDEIANTLEGVTISACWQCGTCTSGCTMREYDPKYGPRRFIDLARKGDKQGLIELQNSIWRCVSCQKCTHRCPKGVLVEEVVHAIHNYLLRHGLVSKDPGTVFDELFFETVMNNGGRISELMLGAASVKKGMVKMGLKDLITMTGPLLRSGLFKELMKPSKVRNWEKIREVIEEAMKEEVRPE

>OHSP.4_00737
MPANRVLVIGAGPAGLSATKELQALGVDVVLVERESYLGGTPKKLKYSLLFPELRPASEVLDPLIKAGEAVKTRYMESIVDKVQQEGDNFVVTIKDKNGKTYTEKVGAIIAASGFEHFDSRRKYEYGYGIIPNIYNISDVEGMLSENRLVTTKGTPPKRVAILLCVGSRDATVGNTHCSRVCCAVSIKQAMEIKERIPDAVVHIYYMDIRTYGLMEDKLYWKAQLNYRVGFIRGRISEFMRGPNDTVVIKGEDTMNLNRALVVPYDMVILANGMELGLGSKQVAKVLGLEFEEHGFVRPMDPDRLPVLSTRKGVFLAGTITGPKTISDSITEGQAAAIKAYEYVSKGIWEEAPRKVVAEVVRH
>OHSP.4_00736
MQEEREIQKKLHEEIKQAFPYAEDVDWNEIYQRVIYRYSTPHGIAHVKEEMEKLEEKGEIIVHHIKPYNNPVEAQTINGLPKKIPTTRLWQHKSCGQCGHIPGYPTSVFWIMNKLEIDYMDEPHQTSCTGWNYHASGASNPVALAGVYVRNMWRAYEIDYFPLIHCGTSFGHYKEIRNMIILYPQVREKLRPIMRKLGMDIVIPEEVVHYSEWLFVMSKKAAQHKKYDVSNIRAAVHTPCHVYKLVPDDTIYDPNVWQGRRPAAPTGTVLNFGAKIVDYSTWWDCCGFGFRHILTEREFTRSFALFKKVIPAVEEGKADVFVTSDTGCVTTLDKSQWAGKAHGFNYNLPVLSDAQFAAILMGADPYKIGQIHWHATDVEGFLRKIGVPVDEYKEQFLQYLADLRAGKAQPEYLYKPHRKIDFYLALPDRVKWYKGEKAQIVS
>OHSP.4_00740
MSAEVPYGKVALYPGCALDGMAKQYEVSLALVAKDLGLTYERLDDYNCCGALEVKNVNTMAGLLLPARNLALARKIGADAIMSACPGCHYSLSRAQYYLSKYPKLREKVNAYLEKMGEIKYDLQLMTIHVNEFLYNSVGIEVIKSKVKRPLAGLKVAPYYGCLYTRPKPYTLTGYLRLKDDPERPVFMDKLLEALGAEVVPFEAKTMCCGGPHVYADPDVSINLEARILKEARRNGAEILVVDCPLGGVAIESNMNKIAERYGEDLRMPVVYSTQLMAFAFGHSPEEAMLTANLTNPMSVLKRYL
>OHSP.4_00735
MDLSYPEQGALTEEERNLDTLPPDQRELARKFWQAVKSDFRFNEYLRGCLNCGVCTSGCPAAKFYDYGPREMIQYMMRDAVDRIWEFVNKKVWACVQCYTCSMRCPFNNEIAGLIMLLREYAVQFALPSAKEILAPYRRVLYTVLTLGNQVTPDMIQPEAFPDWGPQAVEESKNMDVYRKAIPVDLLQRTDIGWHASLQTAVELMTIMFESGVMDAIKNVDPDLYDMVSDIYEERKSQLEEIREKWMKGELKEEDLPDSWLDL
>OHSP.4_00739
MPIPELEKSIIKGVIQKDKVVIDGIELDGTWNSFMIERTQTGYDPSVWDEIANTLEGVTISACWQCGTCTSGCTMREYDPKYGPRRFIDLARKGDKQGLIELQNSIWRCVSCQKCTHRCPKGVLVEEVVHAIHNYLLRHGLVSKDPGTVFDELFFETVMNNGGRISELMLGAASVKKGMVKMGLKDLITMTGPLLRSGLFKELMKPSKVKNWEKIREVIEEAMKEEVRPE
>OHSP_43523
MPIPELEKSIIKGVIQKDKVIVDGVEIDGTWNAFLVERTQTGYDPSVWDEIANTLEGYTISACWQCGTCTSGCTMREYDPKYGPRKFIDLARKGDKQSLIELQNSIWRCVSCQKCTHRCPKGVLVEEVVHAIHNYLLKHGLVKKDPGAIFDELFLETVMNNGGRISELSLGAASAKAGFVSLGIKDLIMMSGAMLRSGLFKELMKPSKVKNWDRIKKVLEEAMKEEVRAE
